# Supplementary material for: Comprehensive deep learning model for 3D color holography
Source: Sci Rep. 2022 Feb 15;12:2487. doi: 10.1038/s41598-022-06190-y (PMC8847588; doi:10.1038/s41598-022-06190-y)
Supplement: Supplementary file 2 — Supplementary Information 2. [file 41598_2022_6190_MOESM2_ESM.zip]

Archive with 2 entries (2 files):
- The_CHoloNet_Architecture.ipynb
- __MACOSX/._The_CHoloNet_Architecture.ipynb
