# Supplementary material for: Comprehensive deep learning model for 3D color holography
Source: Sci Rep. 2022 Feb 15;12:2487. doi: 10.1038/s41598-022-06190-y (PMC8847588; doi:10.1038/s41598-022-06190-y)
Supplement: Supplementary file 2 — Supplementary Information 2. [file 41598_2022_6190_MOESM2_ESM.zip › The_CHoloNet_Architecture.ipynb]

# %% [code]
# This deep learning model titled the CHoloNet is a supplementary material of the journal paper titled:
# Comprehensive deep learning model for 3D color holography
# Authors: Alim Yolalmaz and Emre Yüce from Programmable Photonics Group 
# Department of Physics at Middle East Technical University, 06800 Ankara, Turkey
# The copyright belongs to the authors. This model can be used for noncommercial research if the journal paper is appropriately cited.
# The data set used for the CHoloNet could be generated by following the data set generation section of the article.

# %% [code]
# Calling necessary libraries

import numpy as np 
import tensorflow as tf
from sklearn.utils import shuffle
from sklearn.model_selection import train_test_split
from tensorflow.keras.models import Sequential
from tensorflow.keras.layers import Dense, Dropout, Activation, Flatten, Conv2D, AveragePooling2D, Reshape, MaxPooling2D, BatchNormalization
from tensorflow.keras.callbacks import ModelCheckpoint, EarlyStopping, ReduceLROnPlateau, TensorBoard
from tensorflow.keras import optimizers
from matplotlib import pyplot as plt
import pandas as pd
import os
import time
from pymatreader import read_mat
from keras.utils import to_categorical

# %% [code]
# The data set used for the CHoloNet is inserted and processed here.

# hologram: This variable defines the thickness distribution of holograms. It is expressed in terms of micrometer. 
# This variable, the hologram, is a three-dimensional matrix. 
# First dimension for the number of data, the others for the spatial size of the holograms.

# Intensity_image: This variable defines the intensity distributions of the normalized images at the image plane. 
# This variable, the Intensity_image, is a four-dimensional matrix. 
# First dimension for the number of data, the second and third dimensions for the spatial size of the normalized images, ...
# forth dimension for the number of color channels and the number of observation planes of the normalized images.

# Here, the values of the hologram, which change between 1 um and 8 um, are converted into numbers ranging between 0 and 7.
hologram=hologram*1e6-1 

# The hologram is converted into one-hot vectors with eight classes since the hologram values change between 1 um and 8 um.
hologram_categorized=to_categorical(hologram,num_classes=8) 

# %% [code]
# Shuffling the data set
seed = 3
Intensity_image = shuffle(Intensity_image,  random_state=seed)
hologram_categorized = shuffle(hologram_categorized,  random_state=seed)

# %% [code]
# Shuffling the data set and splitting it into training and validation data sets
seed = 7
validation_size = 0.10 # Splitting ratio: 10%

image_train, image_validation, hologram_train, hologram_validation = train_test_split(Intensity_image, hologram_categorized, test_size=validation_size, random_state=seed)

# %% [code]
# The CHoloNet architecture

model = Sequential()

model.add(Conv2D(64,(3,3), padding='valid', input_shape = (image_train.shape[1],image_train.shape[2],image_train.shape[3])))
model.add(Activation('relu'))

model.add(Conv2D(64,(3,3), padding='valid'))
model.add(Activation('relu'))

model.add(Conv2D(64,(3,3), padding='valid'))
model.add(Activation('relu'))

model.add(Conv2D(64,(3,3), padding='valid'))
model.add(Activation('relu'))

model.add(Conv2D(64,(3,3), padding='valid'))
model.add(Activation('relu'))

model.add(Conv2D(64,(3,3), padding='valid'))
model.add(Activation('relu'))
model.add(MaxPooling2D(pool_size=(2,2)))

model.add(Conv2D(64,(3,3), padding='valid'))
model.add(Activation('relu'))

model.add(Conv2D(64,(3,3), padding='valid'))
model.add(Activation('relu'))

model.add(Conv2D(64,(3,3), padding='valid'))
model.add(Activation('relu'))
model.add(MaxPooling2D(pool_size=(2,2)))

model.add(Conv2D(64,(3,3), padding='valid'))
model.add(Activation('relu'))
    
model.add(Flatten())

model.add(Dense(1600))
model.add(Activation('relu'))

model.add(Dense(1600))
model.add(Activation('relu'))

model.add(Dense(1600))
model.add(Activation('relu'))

model.add(Dropout(0.2))
model.add(Dense(12800))

model.add(Reshape((40,40,8)))
model.add(Activation('softmax'))

adam = optimizers.Adam(learning_rate=0.0001, beta_1=0.9, beta_2=0.999, amsgrad=True)

model.compile(loss='categorical_crossentropy',
             optimizer='adam',
             metrics=['accuracy'])

model.summary()

# %% [code]
# Saving the model output
checkpoint_path = 'Results.ckpt'
checkpoint_dir = os.path.dirname(checkpoint_path)

# Checkpoint callback
cp_callback = ModelCheckpoint(checkpoint_path, 
							  monitor='val_loss',
							  save_best_only=True,
							  mode='min',
							  save_weights_only=False,
                              verbose=1)

# Reduce LR on Plateau callback
lr_callback = ReduceLROnPlateau(monitor='val_loss',
                                factor=0.1,
                                patience=5,
                                verbose=0,
                                mode='min',
                                min_delta=0.00001,
                                cooldown=0,
                                min_lr=0)

# Training the model
start = time.time()
history = model.fit(image_train, hologram_train,
          batch_size=100,
          epochs=50,
          validation_data=(image_validation, hologram_validation),
          callbacks = [cp_callback, lr_callback])


# Evaluating validation accuracy of the model
Validation_loss = model.evaluate(image_validation, hologram_validation, verbose=0)
print('Validation loss= ', Validation_loss)

# %% [code]
# Plot the training and validation accuracies 

plt.plot(history.history['acc'], label='Training')
plt.plot(history.history['val_acc'], label='Validation')
plt.xlabel('Epochs')
plt.ylabel('Accuracy')
plt.legend()
plt.savefig('Results.png')

# %% [code]
# Reconstruction of a hologram from an intensity image via the CHoloNet

# Image_desired: This variable defines a desired image at the image plane. 
# This variable, the Image_desired, is a four-dimensional matrix. 
# The first dimension for the number of data, here it is 1, the second and the third dimensions for the spatial size of the normalized image, ...
# forth dimension for the number of color channels and the number of observation planes of the image.

hologram_reconstructed = model.predict(Image_desired)
hologram_reconstructed = hologram_reconstructed.reshape(1600,8)

hologram_reconstructed_reshaped = []

for i in range(1600):
    x = np.argmax(hologram_reconstructed[i]) + 1
    hologram_reconstructed_reshaped = np.append(hologram_reconstructed_reshaped, x)

hologram_reconstructed_reshaped = hologram_reconstructed_reshaped*1e-6  # Changing the hologram values between 1 um and 8 um.
hologram_reconstructed_reshaped = hologram_reconstructed_reshaped.reshape(1,40,40) # The reconstructed hologram

# %% [code]
# The end of the CHoloNet.
